# Supplementary material for: Genetic relatedness and virulence potential of Salmonella Schwarzengrund strains with or without an IncFIB-IncFIC(FII) fusion plasmid isolated from food and clinical sources
Source: Front Microbiol. 2024 May 17;15:1397068. doi: 10.3389/fmicb.2024.1397068 (PMC11143878; doi:10.3389/fmicb.2024.1397068)
Supplement: Supplementary file 4 [file Table_1.xls]

## Sheet: Sheet1
Supplemental Table 1. Demographic and sequence analysis of Salmonella enterica Schwarzengrund food and clinical isolates
Sample ID	State	Source	Year	Plasmid content	Antimicrobial Resistance Gene*	SRA Accession
CVM-1	CA	Ground Turkey	2012	Col156	no aquired resistance gene	SRR3664609
CVM-2	OR	Ground Turkey	2012	IncY	tet(C)	SRR3664667
CVM-3	TN	Ground Turkey	2012	IncI1, Col156	aph(3')-Ia,blaCMY-2	SRR3664721
CVM-4	CT	Ground Turkey	2012	IncHI2A, IncHI2	aph(6)-Id, strA,tet(B)	SRR3664830
CVM-5	GA	Chicken Wings	2013	FIB, FIC (FII)	strA, strB	SRR2566870
CVM-6	PA	Chicken Breast	2013	IncFIC(FII)	no aquired resistance gene	SRR2566890
CVM-7	GA	Chicken Breast	2013	FIB, FIC (FII)	strA, strB	SRR2566919
CVM-8	MD	Ground Turkey	2013	IncFII(pCTU2), pESA2	strA, blaTEM-1B	SRR2566968
CVM-9	NM	Ground Turkey	2013	IncX4	no aquired resistance gene	SRR2566985
CVM-10	GA	Chicken Breast	2013	FIB, FIC (FII)	strA, strB	SRR2567043
CVM-11	GA	Chicken Breast	2013	FIB, FIC (FII)	strA, strB	SRR2567044
CVM-12	MD	Ground Turkey	2013	No Rep plamid	no aquired resistance gene	SRR2567071
CVM-13	NM	Chicken Breast	2013	FIB, FIC (FII)	strA, strB	SRR2567116
CVM-14	GA	Chicken Wings	2013	FIB, FIC (FII)	strA, strB	SRR2567150
CVM-15	GA	Chicken Breast	2013	FIB, FIC (FII)	strA, strB	SRR2567152
CVM-16	GA	Chicken Breast	2013	FIB, FIC (FII)	strA, strB	SRR2567160
CVM-17	NM	Chicken Breast	2013	FIB, FIC (FII)	strA, strB	SRR2567182
CVM-18	PA	Chicken Breast	2013	No Rep plamid	no aquired resistance gene	SRR2567204
CVM-19	NC	Animal-Swine-Sow	2014	Rep(pKPC-2), IncQ1	aph(3'')-Ib,sul2,tet(A)	SRR3295664
MDH-1	MN	Blood	2003	No replicon plasmid	aac(6')-Iaa	SRR8307524
MDH-2	MN	Stool	2003	No replicon plasmid	aac(6')-Iaa	SRR8307523
MDH-3	MN	Stool	2004	No replicon plasmid	aac(6')-Iaa	SRR8307522
MDH-4	MN	Stool	2004	No replicon plasmid	aac(6')-Iaa	SRR8307521
MDH-5	MN	Stool	2004	No replicon plasmid	aac(6')-Iaa	SRR8307520
MDH-6	MN	Stool	2005	No replicon plasmid	aac(6')-Iaa	SRR8307519
MDH-7	MN	Stool	2005	No replicon plasmid	aac(6')-Iaa	SRR8307518
MDH-8	MN	Stool	2006	IncHI2, IncHI2A	aph(6)-Id, aac(6')-Iaa, strA, tet(B)	SRR8307517
MDH-9	MN	Stool	2007	No replicon plasmid	aac(6')-Iaa	SRR8307526
MDH-10	MN	Stool	2007	No replicon plasmid	aac(6')-Iaa	SRR8307535
MDH-14	MN	Blood	2011	No replicon plasmid	aac(6')-Iaa	SRR8307531
MDH-18	MN	Gallbladder	2013	IncI1, ColpVC	aph(3')-Ia, aac(6')-Iaa, blaCMY-2	SRR8307528
MDH-20	MN	Subhepatic Aspirate	2013	IncI1, ColpVC	aph(3')-Ia, aac(6')-Iaa, blaCMY-2	SRR8307527
MDH-23	MN	Urine	2014	No replicon plasmid	aac(6')-Iaa	SRR8307512
MDH-25	MN	Stool	2015	IncI1	aac(3)-Via, aac(6')-Iaa, aadA1, sul1	SRR8307514
MDH-26	MN	Urine	2016	No replicon plasmid	aac(6')-Iaa	SRR8307515
MDH-29	MN	Urine	2017	IncFIB(AP001918),IncFIC(FII)	strA,aph(6)-Id	SRR6050821
MDH-30	MN	Blood	2018	no plasmid	no aquired resistance	SRR6940525
WSLH-1	WI	Stool	2017	no plasmid	qnrB19	SRR5583993
WLSH-2	WI	blood	2017	no plasmid	no aquired resistance	SRR5908527
WLSH-3	WI	Stool	2017	IncFIB(AP001918),IncFIC(FII), IncI1, IncI2	strA,aph(6)-Id	SRR5908531
WLSH-4	WI	blood	2017	no plasmid	qnrB19, tet(B)	SRR5955621
WLSH-6	WI	Stool	2017	Col440II,IncN	aac(6')-Iaa, aph(6)-Id, aph(3'')-Ib, sul2, dfrA14	SRR6353989
WLSH-7	WI	Gallbladder	2017	IncFIB(AP001918),IncFIC(FII)	aac(6')-Iaa, aph(6)-Id, aph(3'')-Ib	SRR6345645
WLSH-12	WI	Stool	2016	Col440I, Col440II	aac(6')-Iaa	SRR10206153
WLSH-13	WI	Stool	2016	IncFIB(AP001918), IncFIC(FII)	aac(6')-Iaa, aph(6)-Id, aph(3'')-Ib	SRR10206152
WLSH-18	WI	blood	2014	Col440II	aac(6')-Iaa	SRR10206142
WLSH-19	WI	Urine	2014	no replicon plasmid	aac(6')-Iaa	SRR10206141
WLSH-25	WI	Stool	2013	IncFIB(AP001918), IncFIC(FII)	aac(6')-Iaa, aph(6)-Id, aph(3'')-Ib	SRR10206139
WLSH-26	WI	Stool	2013	IncFIB(AP001918), IncFIC(FII)	aac(6')-Iaa, aph(6)-Id, aph(3'')-Ib	SRR10206151
WLSH-27	WI	Urine	2013	IncFIC(FII)	aac(6')-Iaa	SRR10206150
WLSH-28	WI	Stool	2012	IncI1	aac(6')-Iaa, blaCMY-2	SRR10206149
WLSH-29	WI	Urine	2012	IncFIB(pHCM2), ColpVC	aac(6')-Iaa	SRR10206148
MD-2	MD	Stool	2016	IncI1	no aquired resistance	SRR4244403
MD-3	MD	Stool	2016	IncFIB(AP001918),IncFIC(FII)	strA,aph(6)-Id	SRR5201368
MD-4	MD	Stool	2016	IncFIB(AP001918),IncFIC(FII)	strA,aph(6)-Id	SRR5238054
				*Antimicrobial resistance genes were detected by Resfinder.
