# Supplementary material for: Genetic relatedness and virulence potential of Salmonella Schwarzengrund strains with or without an IncFIB-IncFIC(FII) fusion plasmid isolated from food and clinical sources
Source: Front Microbiol. 2024 May 17;15:1397068. doi: 10.3389/fmicb.2024.1397068 (PMC11143878; doi:10.3389/fmicb.2024.1397068)
Supplement: Supplementary file 5 [file Table_2.xlsx]

## Sheet: assembly_stats
Assembly_name	Short_read_SRA	Long_read_SRA	Assembly_size	Q30	Total_contigs	N50	Longest_contig	GC_content	Short_read_mean_depth_coverage	Long_read_mean_depth_coverage	IncFIB/FIC	Completeness	Contamination
WLSH25	SRR10206139	SRR26617617	5018215	0.879	7	4850894	4850894	0.520319	34.896	454.976	yes	100	0.13
WLSH19	SRR10206141	NA	4774429	0.8846	243	65425	235717	0.521006	26.8709	NA	no	100	0.42
WLSH18	SRR10206142	NA	4772439	0.8768	249	58042	222772	0.521331	28.0039	NA	no	100	0.07
WLSH29	SRR10206148	NA	4779852	0.8785	300	39554	262733	0.521831	18.478	NA	no	100	0.26
WLSH28	SRR10206149	NA	4986286	0.8775	348	160968	508938	0.52168	58.5557	NA	no	100	0.9
WLSH27	SRR10206150	NA	4869449	0.8791	199	74605	262698	0.52216	23.0584	NA	no	100	0.04
WLSH26	SRR10206151	SRR26617616	4998322	0.879	3	4850917	4850917	0.520856	71.1895	514.291	yes	100	0.43
WLSH13	SRR10206152	SRR26617618	5023810	0.8948	4	4871054	4871054	0.52037	48.3466	42.9469	yes	100	0.43
WLSH12	SRR10206153	NA	4914455	0.8918	150	189018	416659	0.519397	26.7426	NA	no	100	0.04
CVM5	SRR2566870	SRR26617622	5017865	0.9534	4	4866971	4866971	0.520512	34.9522	37.1042	yes	100	0.09
CVM6	SRR2566890	NA	4921556	0.9238	247	278406	718081	0.521866	38.7953	NA	no	100	0.36
CVM7	SRR2566919	SRR26617621	5000328	0.8312	8	4770521	4770521	0.520818	18.3121	42.2762	yes	100	0.84
CVM8	SRR2566968	NA	4804122	0.9345	152	397195	1269748	0.521061	56.1178	NA	no	100	0.54
CVM9	SRR2566985	NA	4842665	0.9373	149	397229	1245422	0.52119	41.788	NA	no	100	0.24
CVM10	SRR2567043	SRR26617613	4999662	0.895	3	4852253	4852253	0.520828	30.7692	27.835	yes	100	0.48
CVM11	SRR2567044	SRR26617612	4999630	0.8883	3	4852220	4852220	0.520829	26.879	35.6103	yes	100	0.26
CVM12	SRR2567071	NA	4766565	0.9346	89	259306	457574	0.520454	30.2353	NA	no	100	0.1
CVM13	SRR2567116	SRR26617611	4965832	0.8961	3	4818423	4818423	0.520919	29.8648	32.0967	yes	100	0.63
CVM14	SRR2567150	SRR26617610	5006720	0.8352	3	4859311	4859311	0.520689	29.5118	30.5496	yes	100	0.17
CVM15	SRR2567152	SRR26617609	5000561	0.8264	3	4853146	4853146	0.520808	26.8541	24.0275	yes	100	1.16
CVM16	SRR2567160	SRR26617608	5013113	0.8186	4	4823778	4823778	0.520602	20.1765	521.84	yes	100	0.27
CVM17	SRR2567182	SRR26617607	5011958	0.8462	3	4864549	4864549	0.520582	18.8351	517.926	yes	100	0.13
CVM18	SRR2567204	NA	4751197	0.8566	344	226412	450284	0.521113	15.3738	NA	no	99.95	0.26
CVM19	SRR3295664	NA	4692626	0.8465	144	287994	579029	0.521727	40.0426	NA	no	100	0.07
CVM1	SRR3664609	NA	4779877	0.9214	88	340321	1078925	0.521852	22.5756	NA	no	100	0.04
CVM2	SRR3664667	NA	4878139	0.7823	217	212667	429642	0.519978	22.3466	NA	no	100	0.62
CVM3	SRR3664721	NA	5003926	0.8847	114	284554	1122850	0.520295	23.7969	NA	no	100	0.04
CVM4	SRR3664830	NA	5141521	0.8819	160	397216	879452	0.516455	22.4469	NA	no	100	0.46
MD2	SRR4244403	NA	4946750	0.8957	111	278406	985896	0.520236	14.3951	NA	no	100	0.04
MD3	SRR5201368	SRR26617615	4985794	0.9373	3	4863192	4863192	0.52087	47.2135	566.55	yes	100	0.18
MD4	SRR5238054	SRR26617614	5016050	0.9453	4	4861840	4861840	0.520594	32.5466	553.326	yes	100	0.07
WSLH1	SRR5583993	NA	4662396	0.9224	86	462495	1482668	0.521116	28.15	NA	no	100	0.09
WLSH2	SRR5908527	NA	4682198	0.9438	88	441215	1475575	0.521278	45.5054	NA	no	100	0.24
WLSH3	SRR5908531	SRR26617620	5144307	0.9447	5	4851881	4851881	0.51888	22.276	35.0796	yes	100	0.04
WLSH4	SRR5955621	NA	4760092	0.9316	135	162137	390067	0.519624	35.0826	NA	no	100	0.04
MDH29	SRR6050821	SRR26617606	5015430	0.8991	5	4861538	4861538	0.520564	30.4041	38.2685	yes	100	1.28
WLSH7	SRR6345645	SRR26617619	5002349	0.9329	3	4854947	4854947	0.520782	46.295	26.0814	yes	100	0.04
WLSH6	SRR6353989	NA	4707040	0.9155	154	302462	441630	0.521388	38.8937	NA	no	100	0.44
MDH30	SRR6940525	NA	4728261	0.9427	266	184212	386263	0.520891	16.8976	NA	no	100	0.33
MDH23	SRR8307512	NA	4731916	0.6986	224	85133	260965	0.521352	23.8663	NA	no	100	0.64
MDH25	SRR8307514	NA	4848167	0.6977	382	58671	179303	0.522387	29.9318	NA	no	100	1.76
MDH26	SRR8307515	NA	4900498	0.7148	367	83743	254975	0.521572	56.2894	NA	no	100	0.32
MDH8	SRR8307517	NA	5209321	0.8107	290	183898	870819	0.516316	34.0975	NA	no	100	0.74
MDH7	SRR8307518	NA	4856945	0.8576	272	192831	510355	0.521677	57.0699	NA	no	100	0.41
MDH6	SRR8307519	NA	4866472	0.8559	276	225828	762624	0.521821	54.4286	NA	no	100	1.3
MDH5	SRR8307520	NA	4783612	0.8782	274	196787	580693	0.519208	54.6005	NA	no	100	0.38
MDH4	SRR8307521	NA	4731765	0.8256	177	295244	579605	0.520884	60.1177	NA	no	100	0.65
MDH3	SRR8307522	NA	4715619	0.8567	159	277172	553998	0.520844	61.2952	NA	no	100	0.18
MDH2	SRR8307523	NA	4868748	0.8404	266	320088	1245422	0.52127	67.9689	NA	no	100	1.41
MDH1	SRR8307524	NA	4827760	0.8732	189	278406	1244633	0.521097	61.5852	NA	no	100	0.43
MDH9	SRR8307526	NA	4750439	0.8616	209	128643	369735	0.520262	48.7136	NA	no	99.71	1.13
MDH20	SRR8307527	NA	4981269	0.7063	333	159948	290669	0.520391	40.6711	NA	no	100	0.48
MDH18	SRR8307528	NA	4838387	0.6952	275	120347	333871	0.520952	35.8906	NA	no	100	0.13
MDH14	SRR8307531	NA	5005557	0.7108	395	106626	289079	0.519618	59.8169	NA	no	100	0.95
MDH10	SRR8307535	NA	4811762	0.8165	139	398027	1244895	0.521562	61.7759	NA	no	100	0.38

## Sheet: SNP_Matrix
	WLSH25	WLSH19	WLSH18	WLSH29	WLSH28	WLSH27	WLSH26	WLSH13	WLSH12	CVM5	CVM6	CVM7	CVM8	CVM9	CVM10	CVM11	CVM12	CVM13	CVM14	CVM15	CVM16	CVM17	CVM18	CVM19	CVM1	CVM2	CVM3	CVM4	MD2	MD3	MD4	WSLH1	WLSH2	WLSH3	WLSH4	MDH29	WLSH7	WLSH6	MDH30	MDH23	MDH25	MDH26	MDH8	MDH7	MDH6	MDH5	MDH4	MDH3	MDH2
WLSH25	0	231	232	101	53	14	0	21	78	20	18	19	226	57	22	17	231	20	19	18	23	26	243	278	57	261	60	90	78	20	20	246	251	35	89	19	21	116	72	113	234	88	82	47	47	232	232	232	49
WLSH19	231	0	0	224	207	233	234	242	231	241	238	238	66	211	241	237	29	240	239	239	243	246	111	147	210	128	213	230	230	240	240	113	109	246	222	240	242	240	205	230	40	214	221	201	201	30	29	29	203
WLSH18	232	0	0	223	208	233	236	243	234	242	239	239	68	212	243	238	29	241	240	240	244	247	111	147	210	128	214	229	232	241	241	112	111	247	223	242	244	240	206	231	40	212	221	202	202	30	29	29	204
WLSH29	101	224	223	0	77	102	104	111	99	110	107	108	223	82	111	106	219	109	108	108	112	115	232	267	78	252	84	83	98	109	109	234	247	115	98	110	112	106	80	22	226	83	75	72	72	221	221	221	75
WLSH28	53	207	208	77	0	54	55	62	53	61	58	59	204	16	62	57	209	59	59	58	63	66	219	256	30	237	19	69	52	60	60	225	228	66	65	61	63	94	47	88	210	64	59	6	6	209	209	208	11
WLSH27	14	233	233	102	54	0	14	22	79	21	19	20	228	58	23	18	232	21	20	19	24	27	244	279	57	261	61	92	79	21	21	245	252	36	90	17	19	115	73	114	235	89	83	48	48	232	232	232	50
WLSH26	0	234	236	104	55	14	0	21	80	20	18	19	230	60	22	17	236	20	19	18	23	26	246	282	58	263	63	95	80	20	20	251	254	35	91	19	21	120	74	116	238	90	86	50	50	236	236	236	53
WLSH13	21	242	243	111	62	22	21	0	87	21	19	20	235	67	23	18	241	21	20	19	24	27	251	287	65	269	70	102	87	27	27	257	259	42	98	28	30	127	81	123	245	98	93	57	57	241	241	241	60
WLSH12	78	231	234	99	53	79	80	87	0	86	84	85	226	59	88	83	233	85	85	84	89	92	243	279	54	260	61	94	2	86	86	249	251	93	90	87	89	117	72	114	234	90	84	48	49	233	233	232	52
CVM5	20	241	242	110	61	21	20	21	86	0	10	13	237	67	6	11	243	4	11	12	7	16	253	289	64	269	70	102	86	26	26	258	261	41	97	27	29	127	80	122	244	96	92	56	57	243	243	242	60
CVM6	18	238	239	107	58	19	18	19	84	10	0	11	235	63	12	9	240	10	9	10	13	16	251	286	62	267	66	99	84	24	24	255	259	39	94	25	27	124	77	119	242	93	89	53	53	241	241	240	56
CVM7	19	238	239	108	59	20	19	20	85	13	11	0	235	64	15	10	240	13	12	11	16	19	251	286	63	267	67	100	85	25	25	255	259	40	95	26	28	125	78	120	242	94	90	54	54	241	241	240	57
CVM8	226	66	68	223	204	228	230	235	226	237	235	235	0	210	238	234	64	236	236	235	240	243	94	127	207	111	213	215	228	237	237	98	108	243	224	238	240	242	208	231	69	207	204	198	199	65	64	64	202
CVM9	57	211	212	82	16	58	60	67	59	67	63	64	210	0	67	63	215	65	65	64	69	72	225	261	36	242	23	75	58	66	66	230	234	72	71	67	69	100	53	93	215	68	64	10	10	214	215	214	15
CVM10	22	241	243	111	62	23	22	23	88	6	12	15	238	67	0	13	243	6	13	14	9	18	254	289	66	271	70	103	88	28	28	258	262	43	98	29	31	128	81	123	245	97	93	57	57	244	244	243	60
CVM11	17	237	238	106	57	18	17	18	83	11	9	10	234	63	13	0	239	11	10	9	14	17	250	285	61	266	66	98	83	23	23	254	258	38	93	24	26	123	76	118	241	92	88	52	53	240	240	239	56
CVM12	231	29	29	219	209	232	236	241	233	243	240	240	64	215	243	239	0	241	241	240	245	248	109	146	212	128	218	235	233	242	242	113	106	248	224	243	245	240	206	228	35	211	224	203	204	15	14	14	207
CVM13	20	240	241	109	59	21	20	21	85	4	10	13	236	65	6	11	241	0	10	12	7	16	252	287	63	269	68	100	85	26	26	257	260	41	95	27	29	126	79	121	243	95	90	54	55	242	242	241	58
CVM14	19	239	240	108	59	20	19	20	85	11	9	12	236	65	13	10	241	10	0	12	14	17	252	287	63	268	68	101	85	25	25	256	260	40	96	26	28	125	78	120	244	95	91	54	55	243	243	242	58
CVM15	18	239	240	108	58	19	18	19	84	12	10	11	235	64	14	9	240	12	12	0	16	19	251	287	62	267	67	99	84	24	24	256	260	39	94	25	27	125	78	120	242	93	89	53	54	241	241	240	57
CVM16	23	243	244	112	63	24	23	24	89	7	13	16	240	69	9	14	245	7	14	16	0	19	256	291	67	272	72	105	89	29	29	260	264	44	100	30	32	129	82	124	248	99	95	58	59	247	247	246	62
CVM17	26	246	247	115	66	27	26	27	92	16	16	19	243	72	18	17	248	16	17	19	19	0	259	294	70	275	75	108	92	32	32	263	267	47	103	33	35	132	85	127	251	101	98	61	62	250	250	249	65
CVM18	243	111	111	232	219	244	246	251	243	253	251	251	94	225	254	250	109	252	252	251	256	259	0	84	223	76	228	236	244	253	253	53	108	259	234	254	256	251	217	240	112	225	225	213	214	109	108	108	217
CVM19	278	147	147	267	256	279	282	287	279	289	286	286	127	261	289	285	146	287	287	287	291	294	84	0	258	115	264	272	279	288	288	88	141	294	268	289	291	286	252	275	149	259	261	250	250	147	146	146	252
CVM1	57	210	210	78	30	57	58	65	54	64	62	63	207	36	66	61	212	63	63	62	67	70	223	258	0	239	39	71	54	64	64	228	231	70	66	65	67	96	49	91	214	66	61	25	26	213	213	212	29
CVM2	261	128	128	252	237	261	263	269	260	269	267	267	111	242	271	266	128	269	268	267	272	275	76	115	239	0	245	254	260	269	269	82	126	275	251	270	272	270	235	260	128	242	245	232	232	126	125	125	235
CVM3	60	213	214	84	19	61	63	70	61	70	66	67	213	23	70	66	218	68	68	67	72	75	228	264	39	245	0	78	60	69	69	233	237	75	74	70	72	103	56	96	218	70	67	13	13	217	218	217	18
CVM4	90	230	229	83	69	92	95	102	94	102	99	100	215	75	103	98	235	100	101	99	105	108	236	272	71	254	78	0	93	101	101	243	240	107	90	102	104	100	73	94	233	31	8	62	62	233	233	232	67
MD2	78	230	232	98	52	79	80	87	2	86	84	85	228	58	88	83	233	85	85	84	89	92	244	279	54	260	60	93	0	86	86	248	252	93	89	87	89	117	71	113	234	87	82	47	48	234	234	233	51
MD3	20	240	241	109	60	21	20	27	86	26	24	25	237	66	28	23	242	26	25	24	29	32	253	288	64	269	69	101	86	0	0	256	261	41	95	27	29	126	79	121	244	95	91	55	56	243	243	242	59
MD4	20	240	241	109	60	21	20	27	86	26	24	25	237	66	28	23	242	26	25	24	29	32	253	288	64	269	69	101	86	0	0	257	261	41	95	27	29	126	79	121	244	95	91	55	56	243	243	242	59
WSLH1	246	113	112	234	225	245	251	257	249	258	255	255	98	230	258	254	113	257	256	256	260	263	53	88	228	82	233	243	248	256	257	0	112	264	240	258	260	255	221	246	114	228	232	217	219	115	114	114	223
WLSH2	251	109	111	247	228	252	254	259	251	261	259	259	108	234	262	258	106	260	260	260	264	267	108	141	231	126	237	240	252	261	261	112	0	268	248	262	264	266	232	254	113	233	230	222	223	109	108	108	226
WLSH3	35	246	247	115	66	36	35	42	93	41	39	40	243	72	43	38	248	41	40	39	44	47	259	294	70	275	75	107	93	41	41	264	268	0	102	42	44	132	85	127	250	101	97	61	62	249	249	248	65
WLSH4	89	222	223	98	65	90	91	98	90	97	94	95	224	71	98	93	224	95	96	94	100	103	234	268	66	251	74	90	89	95	95	240	248	102	0	96	98	116	69	110	224	85	81	60	61	222	222	221	64
MDH29	19	240	242	110	61	17	19	28	87	27	25	26	238	67	29	24	243	27	26	25	30	33	254	289	65	270	70	102	87	27	27	258	262	42	96	0	24	127	80	122	245	95	92	56	57	244	244	243	60
WLSH7	21	242	244	112	63	19	21	30	89	29	27	28	240	69	31	26	245	29	28	27	32	35	256	291	67	272	72	104	89	29	29	260	264	44	98	24	0	129	82	124	247	97	94	58	59	246	246	245	62
WLSH6	116	240	240	106	94	115	120	127	117	127	124	125	242	100	128	123	240	126	125	125	129	132	251	286	96	270	103	100	117	126	126	255	266	132	116	127	129	0	97	118	245	95	90	88	89	242	242	241	92
MDH30	72	205	206	80	47	73	74	81	72	80	77	78	208	53	81	76	206	79	78	78	82	85	217	252	49	235	56	73	71	79	79	221	232	85	69	80	82	97	0	92	209	67	63	42	43	208	208	207	46
MDH23	113	230	231	22	88	114	116	123	114	122	119	120	231	93	123	118	228	121	120	120	124	127	240	275	91	260	96	94	113	121	121	246	254	127	110	122	124	118	92	0	233	95	86	83	83	230	230	230	85
MDH25	234	40	40	226	210	235	238	245	234	244	242	242	69	215	245	241	35	243	244	242	248	251	112	149	214	128	218	233	234	244	244	114	113	250	224	245	247	245	209	233	0	214	225	205	205	35	34	34	207
MDH26	88	214	212	83	64	89	90	98	90	96	93	94	207	68	97	92	211	95	95	93	99	101	225	259	66	242	70	31	87	95	95	228	233	101	85	95	97	95	67	95	214	0	23	58	59	212	211	211	61
MDH8	82	221	221	75	59	83	86	93	84	92	89	90	204	64	93	88	224	90	91	89	95	98	225	261	61	245	67	8	82	91	91	232	230	97	81	92	94	90	63	86	225	23	0	52	53	222	222	221	57
MDH7	47	201	202	72	6	48	50	57	48	56	53	54	198	10	57	52	203	54	54	53	58	61	213	250	25	232	13	62	47	55	55	217	222	61	60	56	58	88	42	83	205	58	52	0	0	203	203	203	5
MDH6	47	201	202	72	6	48	50	57	49	57	53	54	199	10	57	53	204	55	55	54	59	62	214	250	26	232	13	62	48	56	56	219	223	62	61	57	59	89	43	83	205	59	53	0	0	203	204	204	5
MDH5	232	30	30	221	209	232	236	241	233	243	241	241	65	214	244	240	15	242	243	241	247	250	109	147	213	126	217	233	234	243	243	115	109	249	222	244	246	242	208	230	35	212	222	203	203	0	3	3	206
MDH4	232	29	29	221	209	232	236	241	233	243	241	241	64	215	244	240	14	242	243	241	247	250	108	146	213	125	218	233	234	243	243	114	108	249	222	244	246	242	208	230	34	211	222	203	204	3	0	0	207
MDH3	232	29	29	221	208	232	236	241	232	242	240	240	64	214	243	239	14	241	242	240	246	249	108	146	212	125	217	232	233	242	242	114	108	248	221	243	245	241	207	230	34	211	221	203	204	3	0	0	207
MDH2	49	203	204	75	11	50	53	60	52	60	56	57	202	15	60	56	207	58	58	57	62	65	217	252	29	235	18	67	51	59	59	223	226	65	64	60	62	92	46	85	207	61	57	5	5	206	207	207	0
MDH1	49	203	204	75	11	50	53	60	52	60	56	57	203	15	60	56	208	58	58	57	62	65	218	253	29	235	18	68	51	59	59	225	227	65	64	60	62	92	46	85	207	62	57	5	5	208	208	207	0
MDH9	75	208	209	83	50	76	77	84	75	83	80	81	209	54	84	79	210	80	82	80	86	89	218	254	51	236	57	73	74	82	82	225	236	87	16	83	84	102	55	95	209	68	63	44	44	207	207	206	46
MDH20	55	209	208	79	14	56	58	65	56	64	61	62	203	10	65	60	208	62	62	61	66	69	218	255	33	237	21	69	55	63	63	222	227	69	68	64	66	95	50	90	211	66	59	8	8	209	208	208	13
MDH18	51	205	205	76	3	53	53	61	50	60	57	58	199	15	61	56	204	58	58	57	62	65	215	252	29	235	18	64	49	59	59	217	223	65	64	59	61	91	46	87	206	62	57	5	5	204	204	204	10
MDH14	57	209	212	81	16	59	60	67	58	66	63	63	205	13	67	62	210	64	64	63	68	71	220	256	35	240	24	72	57	65	65	224	229	71	70	66	68	97	52	94	212	68	63	11	11	210	210	210	16
MDH10	56	209	211	81	15	57	59	66	57	65	62	63	208	11	66	61	213	63	63	62	67	70	223	260	34	241	22	73	56	64	64	228	232	70	69	65	67	98	51	92	214	66	62	9	9	213	213	212	14
[truncated: 6 more columns]

## Sheet: pangenome_and_SNP_stats
Core genes	(100% <= strains <= 100%)	4509
Soft core genes	(95% <= strains < 100%)	0
Shell genes	(15% <= strains < 95%)	242
Cloud genes	(0% <= strains < 15%)	356
Total genes	(0% <= strains <= 100%)	5107
	Results were obtained with Roary, clustering genes at 95% identity and requiring that a gene is present in 100% of isolates to be considered core
SNPS
minimum	0
median	90
mean	124.2
maximum	294
